# Supplementary material for: Gastrointestinal Parasites, Ectoparasites, and Fungi in Rabbits Attending Clinical Consultations and from Private Owners and Breeders in Portugal
Source: Microorganisms. 2025 Sep 13;13(9):2146. doi: 10.3390/microorganisms13092146 (PMC12472197; doi:10.3390/microorganisms13092146)
Supplement: Supplementary file 1 [file microorganisms-13-02146-s001.zip]

Archive with 1 entries (1 files):
- microorganisms-3814981-supplementary.pdf
